# Supplementary material for: Association of Circadian Clock Gene Expression with Pediatric/Adolescent Asthma and Its Comorbidities
Source: Int J Mol Sci. 2023 Apr 19;24(8):7477. doi: 10.3390/ijms24087477 (PMC10138904; doi:10.3390/ijms24087477)
Supplement: Supplementary file 1 [file ijms-24-07477-s001.zip]

Archive with 1 entries (1 files):
- ijms-2304314-supplementary.pdf
